# Supplementary material for: Genome-Wide Association Study Meta-Analysis Elucidates Genetic Structure and Identifies Candidate Genes of Teat Number Traits in Pigs
Source: Int J Mol Sci. 2023 Dec 29;25(1):451. doi: 10.3390/ijms25010451 (PMC10779318; doi:10.3390/ijms25010451)
Supplement: Supplementary file 1 [file ijms-25-00451-s001.zip › Supplementary Tables.xlsx]

## Sheet: Table S1
Table S1 The genotype data details of nine populations
Farm	Breed	N	Number of SNPs	After Quality control	Chip type	Reference Genome version
F1	Landrace	1058	36425	30578	KPS Porcine Breeding Chip	Sscrofa10.2
	Yorkshire	586	36425	31479	KPS Porcine Breeding Chip	Sscrofa10.2
F2	Landrace	553	46494	45037	Neogen50K	Sscrofa10.2
	Yorkshire	1258	46494	44549	Neogen50K	Sscrofa10.2
	Duroc	1067	46494	39505	Neogen50K	Sscrofa10.2
F3	Landrace	257	45253	33704	KPS Porcine Breeding Chip	Sscrofa10.2
	Yorkshire	232	45253	39925	KPS Porcine Breeding Chip	Sscrofa10.2
	Duroc	361	45253	31618	KPS Porcine Breeding Chip	Sscrofa10.2
F4	Duroc	1080	30523	23429	Neogen50K	Sscrofa10.2

## Sheet: Table S2
Table S2 The descriptive statistics of the teat number traits
Trait	breed	farm	N	min	max	mean±sd	cv	h2(se)
TNUM_L	Landrace	F1	662	6	9	7.30±0.56	0.08	0.21(0.06)
	Yorkshire		375	5	8	7.06±0.46	0.07	0.24(0.08)
	Landrace	F2	544	4	8	7.01±0.38	0.05	0.14(0.06)
	Yorkshire		1256	5	9	7.00±0.37	0.05	0.03(0.02)
	Duroc		1079	3	8	6.27±0.57	0.09	0.15(0.04)
	Landrace	F3	253	7	11	8.26±0.57	0.07	0.10(0.09)
	Yorkshire		222	7	10	8.08±0.44	0.05	0.01(0.09)
	Duroc		358	5	8	6.27±0.51	0.08	0.11(0.07)
	Duroc	F4	1079	5	9	6.17±0.44	0.07	0.36(0.04)
	all_Landrace	-	1459	4	10	7.36±0.66	0.0891372	-
	all_Yorkshire	-	1853	5	10	7.15±0.53	0.0739781	-
	all_Duroc	-	2516	3	9	6.23±0.51	0.0825131	-
TNUM_R	Landrace	F1	662	6	9	7.38±0.61	0.08	0.17(0.04)
	Yorkshire		375	6	9	7.18±0.54	0.08	0.24(0.09)
	Landrace	F2	544	5	9	7.03±0.42	0.06	0
	Yorkshire		1256	6	9	7.01±0.37	0.05	0(0.02)
	Duroc		1079	4	8	6.19±0.57	0.09	0.19(0.04)
	Landrace	F3	253	7	11	8.26±0.56	0.07	0.16(0.11)
	Yorkshire		222	7	10	8.09±0.48	0.06	0(0.01)
	Duroc		358	5	9	6.32±0.55	0.09	0.16(0.08)
	Duroc	F4	1079	5	9	6.15±0.41	0.07	0.35(0.04)
	all_Landrace	-	1459	5	10	7.40±0.68	0.0917286	-
	all_Yorkshire	-	1853	6	10	7.18±0.55	0.0764419	-
	all_Duroc	-	2516	4	9	6.19±0.51	0.0823466	-
TNUM_D	Landrace	F1	662	0	2	0.39±0.50	1.28	0.09(0.05)
	Yorkshire		375	0	2	0.31±0.49	1.55	0.11(0.08)
	Landrace	F2	574	0	2	0.21±0.42	2.03	0.22(0.07)
	Yorkshire		1256	0	2	0.19±0.40	2.14	0.03(0.02)
	Duroc		1079	0	3	0.31±0.51	1.63	0.06(0.03)
	Landrace	F3	253	0	2	0.34±0.49	1.44	0.05(0.07)
	Yorkshire		222	0	2	0.28±0.48	1.69	0.01(0.09)
	Duroc		358	0	3	0.34±0.52	1.52	0
	Duroc	F4	1079	0	2	0.09±0.31	3.47	0.23(0.04)
	all_Landrace	-	1459	0	2	0.32±0.48	1.50837	-
	all_Yorkshire	-	1853	0	2	0.23±0.43	1.90746	-
	all_Duroc	-	2516	0	3	0.22±0.45	2.02974	-
TNUM_T	Landrace	F1	662	12	18	14.68±0.99	0.07	0.28(0.06)
	Yorkshire		375	11	17	14.25±0.83	0.06	0.39(0.09)
	Landrace	F2	544	9	16	14.04±0.63	0.04	0.12(0.07)
	Yorkshire		1256	11	18	14.02±0.6	0.04	0.02(0.02)
	Duroc		1079	8	16	12.47±0.98	0.08	0.21(0.04)
	Landrace	F3	253	14	19	16.50±0.89	0.05	0.19(0.11)
	Yorkshire		222	14	19	16.18±0.73	0.05	0(0.10)
	Duroc		358	11	16	12.59±0.85	0.07	0.24(0.09)
	Duroc	F4	1079	11	18	12.32±0.79	0.06	0.41(0.04)
	all_Landrace	-	1459	9	19	14.76±1.20	0.0815447	-
	all_Yorkshire	-	1853	10	19	14.32±0.96	0.067074	-
	all_Duroc	-	2516	8	18	12.42±0.89	0.0717595	-
TNUM_MPS	Landrace	F1	662	6	9	7.54±0.58	0.08	0.26(0.06)
	Yorkshire		375	6	9	7.28±0.54	0.07	0.33(0.09)
	Landrace	F2	544	5	9	7.13±0.39	0.06	0.10(0.07)
	Yorkshire		1256	6	9	7.10±0.37	0.05	0.02(0.02)
	Duroc		1079	4	8	6.39±0.54	0.08	0.12(0.04)
	Landrace	F3	253	7	11	8.43±0.60	0.07	0.17(0.11)
	Yorkshire		222	7	10	8.23±0.49	0.06	0(0.10)
	Duroc		358	6	9	6.47±0.58	0.09	0.16(0.08)
	Duroc	F4	1079	6	9	6.20±0.48	0.08	0.44(0.04)
	all_Landrace	-	1459	5	10	7.54±0.68	0.090353	-
	all_Yorkshire	-	1853	6	10	7.27±0.56	0.0765788	-
	all_Duroc	-	2516	4	9	6.32±0.53	0.0837282	-

## Sheet: Table S3
Table S3 Phenotypic correlation and genetic correlation
Farm	breed	trait1	trait2	pheno correlation	genetic correlation
F1	Landrace	TNUM_L	TNUM_R	0.706716	0.710641
			TNUM_D	0.371634	0.413315
			TNUM_T	0.927877	0.930737
			TNUM_MPS	0.908057	0.910979
		TNUM_R	TNUM_D	0.208328	0.247595
			TNUM_T	0.917823	0.918702
			TNUM_MPS	0.836	0.846133
		TNUM_D	TNUM_T	0.304885	0.360714
			TNUM_MPS	0.587494	0.63094
		TNUM_T	TNUM_MPS	0.9	0.951189
	Yorkshire	TNUM_L	TNUM_R	0.84	1
			TNUM_D	0.67	0.71
			TNUM_T	0.9	0.98
			TNUM_MPS	1	the variance-covaraince matrix V is not invertible.
		TNUM_R	TNUM_D	0.39	0.89
			TNUM_T	0.86	1
			TNUM_MPS	0.84	1
		TNUM_D	TNUM_T	0.27	0.55
			TNUM_MPS	0.67	0.71
		TNUM_T	TNUM_MPS	0.9	0.98
F2	Yorkshire	TNUM_L	TNUM_R	0.28801	1
			TNUM_D	0.0323962	0.090679
			TNUM_T	0.801946	1
			TNUM_MPS	0.660378	1
		TNUM_R	TNUM_D	0.0926207	-1
			TNUM_T	0.803051	1
			TNUM_MPS	0.693693	0.082515
		TNUM_D	TNUM_T	0.0779389	-0.269917
			TNUM_MPS	0.600962	0.511305
		TNUM_T	TNUM_MPS	0.843685	0.689339
	Landrace	TNUM_L	TNUM_R	0.26	1
			TNUM_D	0.00264604	-0.18286
			TNUM_T	0.77	1
			TNUM_MPS	0.62	0.775519
		TNUM_R	TNUM_D	0.09	-1
			TNUM_T	0.81	1
			TNUM_MPS	0.7	-1
		TNUM_D	TNUM_T	0.06	-0.338436
			TNUM_MPS	0.6	0.563821
		TNUM_T	TNUM_MPS	0.84	0.586363
	Duroc	TNUM_L	TNUM_R	0.540302	0.940994
			TNUM_D	0.240776	-0.414411
			TNUM_T	0.795729	0.983909
			TNUM_MPS	0.806442	1
		TNUM_R	TNUM_D	0.266071	-0.992458
			TNUM_T	0.810933	0.986319
			TNUM_MPS	0.82292	0.867482
		TNUM_D	TNUM_T	0.339071	-0.751209
			TNUM_MPS	0.623948	-0.586438
		TNUM_T	TNUM_MPS	0.878888	0.975186
F3	Yorkshire	TNUM_L	TNUM_R	0.71	1
			TNUM_D	0.7	the variance-covaraince matrix V is not invertible.
			TNUM_T	0.88	the variance-covaraince matrix V is not invertible.
			TNUM_MPS	1	-1
		TNUM_R	TNUM_D	0.22	the variance-covaraince matrix V is not invertible.
			TNUM_T	0.82	the variance-covaraince matrix V is not invertible.
			TNUM_MPS	0.71	the variance-covaraince matrix V is not invertible.
		TNUM_D	TNUM_T	0.28	the variance-covaraince matrix V is not invertible.
			TNUM_MPS	0.7	the variance-covaraince matrix V is not invertible.
		TNUM_T	TNUM_MPS	0.88	the variance-covaraince matrix V is not invertible.
	Landrace	TNUM_L	TNUM_R	0.71	1
			TNUM_D	0.7	0.44
			TNUM_T	0.88	0.98
			TNUM_MPS	1	-1
		TNUM_R	TNUM_D	0.22	0.18
			TNUM_T	0.82	1
			TNUM_MPS	0.71	1
		TNUM_D	TNUM_T	0.28	0.25
			TNUM_MPS	0.7	0.44
		TNUM_T	TNUM_MPS	0.88	0.97
	Duroc	TNUM_L	TNUM_R	0.78	1
			TNUM_D	0.73	1
			TNUM_T	0.91	1
			TNUM_MPS	1	the variance-covaraince matrix V is not invertible.
		TNUM_R	TNUM_D	0.39	1
			TNUM_T	0.82	1
			TNUM_MPS	0.78	1
		TNUM_D	TNUM_T	0.38	1
			TNUM_MPS	0.73	1
		TNUM_T	TNUM_MPS	0.91	1
F4	Duroc	TNUM_L	TNUM_R	0.85	0.98
			TNUM_D	0.63	0.92
			TNUM_T	0.95	0.99
			TNUM_MPS	1	-1
		TNUM_R	TNUM_D	0.25	0.84
			TNUM_T	0.92	0.99
			TNUM_MPS	0.85	0.98
		TNUM_D	TNUM_T	0.36	0.88
			TNUM_MPS	0.63	0.93
		TNUM_T	TNUM_MPS	0.95	0.99

## Sheet: Table S4
Table S4 single population GWAS significant SNPs
CHR	SNP	POS	A1	A2	N	BETA	SE	P	pop_trait
4	4_109948113	109948113	G	A	1075	0.237954	0.0441443	7.03112e-08	F4__Duroc_R
12	12_2407424	2407424	G	A	1075	0.254865	0.0530048	1.52187e-06	F4__Duroc_R
17	17_1703513	1703513	C	T	1075	0.163253	0.0382466	1.96858e-05	F4__Duroc_R
17	17_2081816	2081816	A	G	1075	0.163253	0.0382466	1.96858e-05	F4__Duroc_R
17	17_2410515	2410515	C	T	1074	0.162606	0.0382493	2.1262e-05	F4__Duroc_R
17	17_10770844	10770844	C	T	1075	0.0843873	0.0199404	2.31648e-05	F4__Duroc_R
1	1_128029101	128029101	G	C	1019	-0.121859	0.0271835	7.36599e-06	F2__Duroc_L
4	4_14406434	14406434	C	G	1019	0.116029	0.0272096	2.00559e-05	F2__Duroc_L
14	14_3243635	3243635	T	A	1019	0.177547	0.0265089	2.11848e-11	F2__Duroc_L
15	15_40763304	40763304	T	A	1011	0.151754	0.0266922	1.30555e-08	F2__Duroc_L
17	17_55703485	55703485	A	G	1017	-0.129317	0.0303148	1.99164e-05	F2__Duroc_L
1	1_128029101	128029101	G	C	1019	-0.106287	0.0251989	2.46577e-05	F2__Duroc_MPS
9	9_107596122	107596122	G	A	1019	-0.147226	0.0333043	9.84127e-06	F2__Duroc_MPS
9	9_115687227	115687227	A	G	1013	0.440906	0.104401	2.40856e-05	F2__Duroc_MPS
14	14_3243635	3243635	T	A	1019	0.139316	0.0245736	1.43357e-08	F2__Duroc_MPS
15	15_40763304	40763304	T	A	1011	0.129194	0.0247435	1.77647e-07	F2__Duroc_MPS
17	17_47669271	47669271	G	A	1007	0.160245	0.0324254	7.73423e-07	F2__Duroc_MPS
17	17_47705313	47705313	A	G	1008	0.188879	0.0357069	1.22506e-07	F2__Duroc_MPS
1	1_128029101	128029101	G	C	1019	-0.206741	0.0473685	1.27405e-05	F2__Duroc_T
7	7_14660129	14660129	T	A	1016	0.205141	0.0474442	1.53339e-05	F2__Duroc_T
14	14_3243635	3243635	T	A	1019	0.286688	0.046193	5.42417e-10	F2__Duroc_T
15	15_40763304	40763304	T	A	1011	0.283473	0.0465124	1.09739e-09	F2__Duroc_T
2	2_18237854	18237854	G	A	523	-0.557735	0.10891	3.03818e-07	F2__Landrace_T
10	10_31706215	31706215	A	G	523	-0.478334	0.110117	1.39985e-05	F2__Landrace_T
15	15_110626439	110626439	A	G	523	-0.329848	0.0725443	5.44554e-06	F2__Landrace_T
15	15_111561191	111561191	A	G	523	-0.596005	0.139106	1.83126e-05	F2__Landrace_T
13	13_31657987	31657987	T	A	1225	0.0843384	0.016397	2.69611e-07	F2__Yorkshire_D
8	8_78906494	78906494	C	T	636	0.122202	0.028527	1.83783e-05	F1__Landrace_D
8	8_79246703	79246703	C	T	637	0.121954	0.0282962	1.63321e-05	F1__Landrace_D
8	8_79507941	79507941	C	T	637	0.133488	0.0289679	4.06283e-06	F1__Landrace_D
8	8_79697483	79697483	T	C	635	0.14042	0.0270544	2.09995e-07	F1__Landrace_D
8	8_79698485	79698485	A	G	623	0.131451	0.0275022	1.75599e-06	F1__Landrace_D
8	8_79706216	79706216	T	C	637	0.138553	0.0270143	2.91496e-07	F1__Landrace_D
8	8_80311096	80311096	T	C	637	0.136417	0.0280223	1.12631e-06	F1__Landrace_D
8	8_80639864	80639864	T	C	637	0.126313	0.0291988	1.51866e-05	F1__Landrace_D
8	8_80675675	80675675	A	G	637	0.127951	0.0290952	1.09423e-05	F1__Landrace_D
8	8_80719872	80719872	A	G	635	0.132176	0.0317223	3.09094e-05	F1__Landrace_D
5	5_21238507	21238507	T	C	637	0.168052	0.0372821	6.55755e-06	F1__Landrace_L
5	5_21970939	21970939	C	T	636	0.156181	0.0371233	2.58685e-05	F1__Landrace_L
7	7_97247184	97247184	T	C	637	-0.160272	0.0363725	1.05101e-05	F1__Landrace_L
7	7_97614602	97614602	A	C	636	-0.184003	0.0373507	8.3779e-07	F1__Landrace_L
7	7_96599577	96599577	C	T	637	-0.195405	0.0457531	1.9473e-05	F1__Landrace_MPS
7	7_97247184	97247184	T	C	637	-0.175729	0.037515	2.8101e-06	F1__Landrace_MPS
7	7_97440470	97440470	G	A	637	-0.2296	0.0500923	4.57183e-06	F1__Landrace_MPS
7	7_97614602	97614602	A	C	636	-0.20083	0.0385239	1.85693e-07	F1__Landrace_MPS
5	5_21238507	21238507	T	C	637	0.310318	0.066361	2.92216e-06	F1__Landrace_T
5	5_21970939	21970939	C	T	636	0.301905	0.0660783	4.90286e-06	F1__Landrace_T
7	7_97247184	97247184	T	C	637	-0.292033	0.064742	6.46075e-06	F1__Landrace_T
7	7_97440470	97440470	G	A	637	-0.386536	0.0864474	7.77301e-06	F1__Landrace_T
7	7_97614602	97614602	A	C	636	-0.343973	0.0664831	2.29328e-07	F1__Landrace_T
1	1_167622960	167622960	A	G	362	-0.242668	0.05661	1.81377e-05	F1__Yorkshire_MPS
6	6_88118337	88118337	G	T	362	-0.165943	0.0365684	5.68195e-06	F1__Yorkshire_MPS
6	6_90716075	90716075	G	A	362	-0.215762	0.0435316	7.17925e-07	F1__Yorkshire_MPS
6	6_90730813	90730813	C	G	362	-0.190494	0.0441517	1.59949e-05	F1__Yorkshire_MPS
6	6_90747116	90747116	A	C	362	-0.207592	0.0440471	2.44145e-06	F1__Yorkshire_MPS
13	13_13955313	13955313	A	G	361	0.173582	0.0399921	1.42225e-05	F1__Yorkshire_MPS
13	13_176512257	176512257	T	C	362	0.218294	0.0517673	2.47763e-05	F1__Yorkshire_MPS
18	18_47915332	47915332	C	T	358	-0.200476	0.0470204	2.01171e-05	F1__Yorkshire_MPS
1	1_167622960	167622960	A	G	362	-0.367118	0.0864212	2.15677e-05	F1__Yorkshire_T
6	6_88022233	88022233	C	T	362	-0.272109	0.0647385	2.63167e-05	F1__Yorkshire_T
6	6_88118337	88118337	G	T	362	-0.24222	0.0559366	1.48931e-05	F1__Yorkshire_T
6	6_90716075	90716075	G	A	362	-0.352026	0.0661012	1.00637e-07	F1__Yorkshire_T
6	6_90730813	90730813	C	G	362	-0.314933	0.0670694	2.65786e-06	F1__Yorkshire_T
6	6_90747116	90747116	A	C	362	-0.336365	0.0669482	5.05379e-07	F1__Yorkshire_T
7	7_103124056	103124056	A	G	362	-1.0562	0.236911	8.26406e-06	F1__Yorkshire_T
18	18_47915332	47915332	C	T	358	-0.304986	0.0717613	2.1377e-05	F1__Yorkshire_T

## Sheet: Table S5
Table S5 single-breed meta-GWAS significant SNPs
MarkerName	Allele1	Allele2	Effect	StdErr	P.value	pop_trait
17_47669271	a	g	-0.1602	0.0324	7.734e-07	Duroc_breed_MPS
9_107596122	a	g	0.1472	0.0333	9.841e-06	Duroc_breed_MPS
15_116159270	a	g	-0.1699	0.0377	6.644e-06	Landrace_breed_L
8_21004503	a	g	-0.1314	0.0301	1.302e-05	Landrace_breed_L
7_97614602	a	c	-0.1638	0.0301	5.515e-08	Landrace_breed_L
4_31183347	t	c	0.1135	0.022	2.327e-07	Landrace_breed_MPS
1_266058567	t	c	-0.1449	0.0334	1.402e-05	Landrace_breed_MPS
1_266076710	a	g	0.1455	0.0332	1.142e-05	Landrace_breed_MPS
7_97440470	a	g	0.2296	0.0501	4.572e-06	Landrace_breed_MPS
4_31225507	t	c	-0.1149	0.0217	1.259e-07	Landrace_breed_MPS
2_7829245	a	g	-0.11	0.0236	3.287e-06	Landrace_breed_MPS
7_97247184	a	g	-0.0987	0.0214	3.83e-06	Landrace_breed_MPS
7_96599577	t	c	0.1874	0.0349	8.244e-08	Landrace_breed_MPS
7_97614602	a	c	-0.1916	0.0313	9.545e-10	Landrace_breed_MPS
7_97247184	a	g	-0.0979	0.0221	9.012e-06	Landrace_breed_R
7_96599577	t	c	0.159	0.0345	4.019e-06	Landrace_breed_R
1_91996238	a	g	0.2543	0.0572	8.59e-06	Landrace_breed_R
7_97614602	a	c	-0.159	0.0312	3.495e-07	Landrace_breed_R
2_18237854	a	g	0.5577	0.1089	3.038e-07	Landrace_breed_T
7_97440470	a	g	0.3865	0.0864	7.773e-06	Landrace_breed_T
7_97247184	a	g	-0.1514	0.0349	1.442e-05	Landrace_breed_T
7_96599577	t	c	0.2942	0.0558	1.351e-07	Landrace_breed_T
10_31706215	a	g	-0.4783	0.1101	1.4e-05	Landrace_breed_T
7_97614602	a	c	-0.3132	0.0507	6.573e-10	Landrace_breed_T
13_31657987	a	t	-0.0843	0.0164	2.696e-07	Yorkshire_breed_D

## Sheet: Table S6
Table S6 Cross-breed meta-GWAS significant SNPs
MarkerName	Allele1	Allele2	Freq1	Effect	StdErr	P.value	pop_trait
6_166148395	t	c	0.6279	0.04	0.0091	1.105e-05	Cross-breed_L
7_97614602	a	c	0.5107	-0.1188	0.0191	5.244e-10	Cross-breed_L
7_97440470	a	g	0.8134	0.1694	0.0335	4.333e-07	Cross-breed_MPS
7_96599577	t	c	0.613	0.1016	0.0206	8.414e-07	Cross-breed_MPS
3_128471318	a	g	0.4042	0.0529	0.0115	4.49e-06	Cross-breed_MPS
3_128412857	a	g	0.6639	-0.0645	0.013	7.632e-07	Cross-breed_MPS
4_94047783	a	g	0.5813	-0.1071	0.0244	1.177e-05	Cross-breed_MPS
6_166148395	t	c	0.6299	0.044	0.0094	2.588e-06	Cross-breed_MPS
7_97614602	a	c	0.4939	-0.1503	0.0211	1.061e-12	Cross-breed_MPS
7_97614602	a	c	0.5027	-0.1175	0.0208	1.74e-08	Cross-breed_R
7_97440470	a	g	0.8079	0.2433	0.0531	4.721e-06	Cross-breed_T
7_96599577	t	c	0.5995	0.1425	0.0314	5.697e-06	Cross-breed_T
6_166148395	t	c	0.63	0.0695	0.0153	5.317e-06	Cross-breed_T
7_97614602	a	c	0.5119	-0.2318	0.0327	1.353e-12	Cross-breed_T

## Sheet: Table S7
Table S7 QTL region
Core_region	Chr	Frequency	QTL
1	4	14	Average daily gain
2	12	9	Average daily gain
3	17	4	PRRSV antibody titer
4	17	3	Eosinophil number
5	17	3	Eosinophil number
6	17	3	Eosinophil number
7	1	9	Drip loss
8	4	9	Average daily gain
9	14	1	Average backfat thickness
10	15	4	Shoulder weight
11	17	4	Meat color-L
12	1	9	Drip loss
13	9	3	Shoulder weight
14	9	2	Backfat at mid-back
15	14	1	Average backfat thickness
16	15	4	Loin muscle area
17	17	15	Mean corpuscular hemoglobin content
18	17	15	Mean corpuscular hemoglobin content
19	1	9	Drip loss
20	7	13	Average daily gain
21	14	1	Average backfat thickness
22	15	4	Loin muscle area
23	2	7	Drip loss
24	10	4	Average daily gain
25	15	6	pH 24 hr post-mortem (loin)
26	15	6	pH 24 hr post-mortem (loin)
27	13	4	Average daily gain
28	8	15	Lymphocyte number
29	8	16	Lymphocyte number
30	8	16	Lymphocyte number
31	8	16	Lymphocyte number
32	8	16	Lymphocyte number
33	8	16	Lymphocyte number
34	8	6	Lymphocyte number
35	8	6	Lymphocyte number
36	8	6	Lymphocyte number
37	8	6	Lymphocyte number
38	5	51	androstenone laboratory
39	5	78	androstenone laboratory
40	7	73	Teat number
41	7	73	Teat number
42	7	47	Teat number
43	7	73	Teat number
44	7	72	Teat number
45	7	73	Teat number
46	5	51	androstenone laboratory
47	5	78	androstenone laboratory
48	7	73	Teat number
49	7	72	Teat number
50	7	73	Teat number
51	1	15	Drip loss
52	6	11	Loin muscle area
53	6	10	Loin muscle area
54	6	10	Loin muscle area
55	6	10	Loin muscle area
56	13	3	Conductivity 24 hours postmortem (ham)
57	13	3	Total number born alive
58	18	3	Actinobacillus pleuropneumoniae susceptibility
59	1	15	Drip loss
60	6	11	Loin muscle area
61	6	11	Loin muscle area
62	6	10	Loin muscle area
63	6	10	Loin muscle area
64	6	10	Loin muscle area
65	7	11	Teat number
66	18	3	Actinobacillus pleuropneumoniae susceptibility
